# Supplementary material for: A safe, low-cost, easy-to-use 3D camera platform to assess risk of obstructed labor due to cephalopelvic disproportion
Source: PLoS One. 2018 Sep 14;13(9):e0203865. doi: 10.1371/journal.pone.0203865 (PMC6138392; doi:10.1371/journal.pone.0203865)
Supplement: S2 Table — The columns in S1 Table correspond to the rows in this data collection form. This Table is provided in the supplemental file named “S2_Table.csv”. (CSV) [file pone.0203865.s002.csv]

PART_ID_NUM	AGE	SUBJECT_BETWEEN_18_AND_40	GESTATIONAL_DIABETES	HYPERTENSION	PREECLAMPSIA	TRIAL_LABOR_PLANNED	GESTATIONAL_AGE	WEEKS_GESTATION	DAYS_GESTATION	GESTATIONAL_AGE_DETERMINED	SINGLETON	VERTEX_PRESENTATION	BIRTHS_ALIVE	BIRTHS_DEAD	BIRTHS_TOTAL	DELIVER_METHOD_CHILD_1	DELIVER_METHOD_CHILD_2	DELIVER_METHOD_CHILD_3	DELIVER_METHOD_CHILD_4	DELIVER_METHOD_CHILD_5	DELIVER_METHOD_CHILD_6	DELIVER_METHOD_CHILD_7	REASON_FOR_CSECTION	PREVIOUS_CPD_CSECTION	HOURS_IN_LABOR_FOR_CPD	CHILD_WEIGHT_LAST_BIRTH	WEIGHT_FROM_CARD	FIRST_ANTENATAL_CARE_VISIT	NUM_ANTENATAL_CARE_VISITS	EXPERIMENTAL_GROUP	HEIGHT	WEIGHT	FUNDAL_HEIGHT	BLOOD_PRESSURE_SYSTOLIC	BLOOD_PRESSURE_DIASTOLIC	HEAD_CIRCUMFERENCE	BISACROMIAL_DIAMETER	SHOULDER_HEIGHT	WAIST_CIRCUMFERENCE	WAIST_HEIGHT	INTERTHOCHANTERIC_DIAMETER	INTERTHOCHANTERIC_HEIGHT	FOOT_LENGTH	EXTERNAL_CONJUGATE	DIAGONAL_CONJUCATE	PELVIC_SIDE_WALLS	SACROSPINUS_LIGAMENT_2_FING	ISCHAIL_SPINES_PROMINENT	SUBPUBIC_ANGLE_2_FING
5	23	1	2	2	2	1	385	38	5	2	1	1	0	0	0	NaN	NaN	NaN	NaN	NaN	NaN	NaN	NaN	NaN	NaN	NaN	NaN	4	7	3	167	59	37	100	70	52	44.5	132	93	94	92	85	23.9	19	2	3	1	1	1
10	29	1	2	2	2	1	413	41	3	2	1	1	1	0	1	1	NaN	NaN	NaN	NaN	NaN	NaN	NaN	NaN	NaN	2.8	1	2	8	2	163.5	61.5	38	100	70	58	42.2	132.1	100	97.6	97.5	90.8	24.3	21.8	2	2	1	2	1
11	32	1	2	2	2	1	374	37	4	1	1	1	1	0	1	1	NaN	NaN	NaN	NaN	NaN	NaN	NaN	NaN	NaN	3.2	2	5	8	2	159.2	63	36	110	70	58.9	39.2	130.5	95.6	97.5	97.5	93.2	24.4	23	2	2	1	2	1
13	39	1	2	2	2	1	383	38	3	2	1	1	2	0	2	1	1	NaN	NaN	NaN	NaN	NaN	NaN	NaN	NaN	NaN	NaN	6	4	2	165.5	65	38	110	70	59.5	41.4	132.5	107.1	95.2	102.6	82.1	23.4	23.2	2	2	1	2	1
8	28	1	2	2	2	1	380	38	0	2	1	1	1	0	1	1	NaN	NaN	NaN	NaN	NaN	NaN	NaN	NaN	NaN	NaN	NaN	3	6	2	148	48	38	110	80	55.5	45.5	121.7	93.6	88.5	93.5	78.1	22.1	19.5	2	1	1	2	1
15	26	1	2	2	2	1	373	37	3	1	1	1	0	0	0	NaN	NaN	NaN	NaN	NaN	NaN	NaN	NaN	NaN	NaN	NaN	NaN	4	8	3	152	75	40	NaN	NaN	57.3	39	125	113.2	87.6	101.5	82.3	24.6	21.5	2	3	1	2	1
16	22	1	2	2	2	1	426	42	6	1	1	1	0	0	0	NaN	NaN	NaN	NaN	NaN	NaN	NaN	NaN	NaN	NaN	NaN	NaN	4	4	3	152	52	36	110	70	53.5	35.2	123.7	93.5	94	89.3	82	23.6	19.1	2	1	1	2	1
19	25	1	2	2	2	1	401	40	1	2	1	1	1	0	1	1	NaN	NaN	NaN	NaN	NaN	NaN	NaN	NaN	NaN	NaN	NaN	98	6	2	161.5	61.5	37	120	80	53.6	36.5	135.6	87.4	94.6	93.6	82.2	24.8	22.1	2	1	1	2	1
20	37	1	2	2	2	1	396	39	6	2	1	1	2	0	2	1	1	NaN	NaN	NaN	NaN	NaN	NaN	NaN	NaN	3	2	3	7	2	164.8	79	37	100	70	58.3	39.2	138.2	106.1	100.5	106.8	89.5	26	21.8	2	3	1	1	1
21	28	1	2	2	2	1	431	43	1	1	1	NaN	1	0	1	1	NaN	NaN	NaN	NaN	NaN	NaN	NaN	NaN	NaN	3	2	4	8	2	145.9	60	40	100	70	54.5	37.4	121.1	96.6	50	91.1	75.9	22.5	17.9	2	3	1	2	1
22	23	1	2	2	2	1	392	39	2	2	1	1	0	0	0	NaN	NaN	NaN	NaN	NaN	NaN	NaN	NaN	NaN	NaN	NaN	NaN	4	6	3	153.2	50	39	90	60	52.5	35.7	134.5	90.5	89.3	87.2	81.1	22.2	18.2	2	2	1	2	1
23	19	1	2	2	2	1	375	37	5	1	1	1	0	0	0	NaN	NaN	NaN	NaN	NaN	NaN	NaN	NaN	NaN	NaN	NaN	NaN	3	5	3	162.5	60.5	37	110	70	55.7	36.6	134	95.4	96.6	98	89.1	22.1	20	2	2	1	2	1
26	29	1	2	2	2	1	396	39	6	2	1	1	1	0	1	1	NaN	NaN	NaN	NaN	NaN	NaN	NaN	NaN	NaN	3.4	2	3	12	2	146.5	51	40	120	70	57.3	39	123	97.6	88	87.9	81.5	22.5	19.8	2	2	1	2	1
27	24	1	2	2	2	1	406	40	6	2	1	1	0	0	0	NaN	NaN	NaN	NaN	NaN	NaN	NaN	NaN	NaN	NaN	NaN	NaN	3	7	3	158	61	42	130	90	51.6	37.3	132.5	93.8	93.8	98.6	81.3	23.2	22.2	2	3	1	2	1
28	27	1	2	2	2	2	375	37	5	2	1	1	1	0	1	2	NaN	NaN	NaN	NaN	NaN	NaN	NaN	1	24	2.6	2	5	7	1	148.5	71	38	120	90	56.8	37	125.7	111.5	90.6	103.6	82.3	22.5	25.7	2	3	2	1	1
30	28	1	2	2	2	1	373	37	3	2	1	1	0	0	0	NaN	NaN	NaN	NaN	NaN	NaN	NaN	NaN	NaN	NaN	NaN	NaN	5	5	3	155	65	36	120	80	56.8	31.2	128.4	99.5	91.5	101.9	82.4	23.4	23.3	2	1	1	2	1
32	29	1	2	2	2	1	390	39	0	2	1	1	1	0	1	2	NaN	NaN	NaN	NaN	NaN	NaN	NaN	1	8	3.7	2	2	8	1	157.7	78.5	42	130	90	57.8	39.2	132.5	111.5	100.5	107.3	88.7	23.1	23	2	2	2	1	1
33	29	1	2	2	2	1	372	37	2	2	1	1	1	0	1	2	NaN	NaN	NaN	NaN	NaN	NaN	NaN	1	12	2.5	2	3	6	1	156.8	50.5	34	90	60	57.9	35	131.9	86.8	100.5	88.6	70.5	22.8	18.8	2	3	2	2	2
37	27	1	2	2	2	1	404	40	4	2	1	1	0	0	0	NaN	NaN	NaN	NaN	NaN	NaN	NaN	NaN	NaN	NaN	NaN	NaN	2	13	3	152	69.5	42	110	80	56.5	40.2	125.5	104.9	90.5	106.4	84.9	22	24.5	2	2	1	2	1
39	26	1	2	2	2	1	390	39	0	1	1	1	1	0	1	1	NaN	NaN	NaN	NaN	NaN	NaN	NaN	NaN	NaN	2.5	2	6	5	2	163.4	64	38	190	90	53.6	52.4	136.5	107	99.4	101.5	91.8	24.3	23.1	2	2	1	2	1
44	27	1	2	2	2	1	391	39	1	2	1	1	0	0	0	NaN	NaN	NaN	NaN	NaN	NaN	NaN	NaN	NaN	NaN	NaN	NaN	98	98	3	164.4	62	42	100	80	55.1	41.2	142.5	97.1	105.3	98.4	100.5	24.4	21.2	2	1	1	2	1
46	28	1	2	2	2	1	381	38	1	2	1	1	0	0	0	NaN	NaN	NaN	NaN	NaN	NaN	NaN	NaN	NaN	NaN	NaN	NaN	3	7	3	151	60	42	100	60	55.6	38.2	130.2	95.8	96.5	98.2	85.5	23.7	22.3	2	2	1	2	1
54	19	1	2	2	2	1	414	41	4	2	1	1	0	0	0	NaN	NaN	NaN	NaN	NaN	NaN	NaN	NaN	NaN	NaN	NaN	NaN	3	7	3	152	68	42	110	70	56.9	40.5	125.5	106.5	93.5	103.7	83.5	22.6	23.4	2	2	1	2	1
51	26	1	2	2	2	1	390	39	0	1	1	1	1	0	1	1	NaN	NaN	NaN	NaN	NaN	NaN	NaN	NaN	NaN	3.3	2	4	7	2	156.2	68	42	100	80	54.6	40.5	130.5	102.1	99.1	101.6	92.5	23.5	23.7	2	1	1	2	1
36	30	1	2	2	2	1	372	37	2	1	1	1	0	0	0	NaN	NaN	NaN	NaN	NaN	NaN	NaN	NaN	NaN	NaN	NaN	NaN	4	8	3	155	74	42	110	80	58.5	40.7	125.7	109.9	109	104.9	87.4	24.9	23.1	2	2	1	2	1
35	31	1	2	2	2	1	373	37	3	1	1	1	2	0	2	2	2	NaN	NaN	NaN	NaN	NaN	NaN	2	NaN	3.7	2	4	4	1	158.7	76	38	110	80	57.4	40.5	136.4	116.3	100.5	104.6	93.5	25.1	25.2	2	2	1	2	1
55	26	1	2	2	2	1	392	39	2	1	1	1	0	0	0	NaN	NaN	NaN	NaN	NaN	NaN	NaN	NaN	NaN	NaN	NaN	NaN	1	12	3	151.9	67	39	110	80	54.3	39.2	133.5	100.7	93.5	98.6	86.9	24.4	21.8	2	3	1	2	2
58	36	1	2	2	2	1	380	38	0	1	1	1	1	0	1	1	NaN	NaN	NaN	NaN	NaN	NaN	NaN	NaN	NaN	2.5	2	4	9	2	150.5	79	42	120	70	57.8	40.5	123.5	119.8	95.2	113.8	89.1	23.6	25.1	2	2	2	2	1
31	31	1	2	2	2	1	372	37	2	1	1	1	1	0	1	2	NaN	NaN	NaN	NaN	NaN	NaN	NaN	1	6	4.9	2	3	5	1	145.4	47	42	120	80	57.4	37.2	120.4	93.5	99.2	84.2	83.4	21.9	20.1	2	3	2	1	2
48	24	1	2	2	2	1	390	39	0	2	1	1	1	0	1	2	NaN	NaN	NaN	NaN	NaN	NaN	NaN	1	NaN	4.5	2	3	8	1	158.9	62	42	100	60	56.7	37.2	131	98.4	103.5	94.4	83.5	25.1	20.7	2	2	1	2	1
63	38	1	2	2	2	2	371	37	1	2	1	1	1	1	2	2	2	NaN	NaN	NaN	NaN	NaN	NaN	1	10	3	2	4	9	1	142	60	36	120	80	55.9	39.5	104.5	106.6	79.5	101.7	77.5	22.9	24.2	NaN	NaN	NaN	NaN	NaN
64	31	1	2	2	2	2	371	37	1	2	1	1	2	0	2	NaN	2	NaN	NaN	NaN	NaN	NaN	NaN	1	NaN	3.8	2	4	8	1	150.5	68	42	100	60	59.8	35.5	128.5	106.5	91.5	98.2	86.5	23.8	22.1	2	2	1	2	2
70	25	1	2	2	2	1	371	37	1	1	1	1	1	0	1	2	NaN	NaN	NaN	NaN	NaN	NaN	NaN	1	48	3.5	2	2	5	1	156	71	42	120	70	56.5	38.5	134	101.9	100.5	101.5	89.5	25.4	21.4	2	2	1	2	1
72	25	1	2	2	2	1	376	37	6	1	1	1	1	0	1	2	NaN	NaN	NaN	NaN	NaN	NaN	NaN	1	24	3.5	2	5	6	1	150	66	42	110	70	58.2	35.9	129.5	100.3	91.5	95.5	81	23.3	22	2	3	1	2	1
77	24	1	2	2	2	1	390	39	0	1	1	1	1	0	1	2	NaN	NaN	NaN	NaN	NaN	NaN	NaN	1	12	2.5	2	1	7	1	151.5	53	42	110	90	54.6	41.5	128.5	89.6	94.9	91.5	88.5	23.5	21.1	2	2	2	1	1
45	23	1	2	2	2	1	373	37	3	2	1	1	1	0	1	1	NaN	NaN	NaN	NaN	NaN	NaN	NaN	NaN	NaN	1.3	2	1	10	2	171.2	78	36	100	60	55.9	44.2	142.8	102.4	110	103.4	99.5	27.2	23.1	2	1	1	2	1
61	33	1	2	2	2	1	372	37	2	1	1	1	1	0	1	1	NaN	NaN	NaN	NaN	NaN	NaN	NaN	NaN	NaN	2.7	2	3	11	2	156.5	59	42	100	60	56.5	39.2	130.1	98.9	99	96.3	86	23.5	21.8	2	2	1	2	1
66	26	1	2	2	2	1	431	43	1	2	1	1	1	0	1	1	NaN	NaN	NaN	NaN	NaN	NaN	NaN	NaN	NaN	3	2	3	7	2	154.5	66	42	110	70	55.7	40.5	131.5	98.6	93.5	102.9	89.5	23.5	22	2	2	1	2	1
67	37	1	2	2	2	1	385	38	5	1	1	1	2	0	2	1	1	NaN	NaN	NaN	NaN	NaN	NaN	NaN	NaN	3	2	4	7	2	164.9	82.5	42	90	60	54.9	39.5	141	106.8	102.5	109.6	91.5	26.8	23.9	2	1	1	2	1
49	26	1	2	2	2	1	372	37	2	2	1	1	1	0	1	1	NaN	NaN	NaN	NaN	NaN	NaN	NaN	NaN	NaN	2.7	2	4	6	2	151.1	60	42	110	70	55	38.2	128.2	97.6	92.5	97.9	82.5	24.7	19.4	2	2	1	2	1
59	21	1	2	2	2	1	380	38	0	2	1	1	0	0	0	NaN	NaN	NaN	NaN	NaN	NaN	NaN	NaN	NaN	NaN	NaN	NaN	3	5	3	160	53	42	100	70	53.7	36.5	136.5	92.3	101.5	89.6	93.5	24.5	20.1	2	2	1	2	1
56	26	1	2	2	2	1	381	38	1	1	1	1	1	0	1	1	NaN	NaN	NaN	NaN	NaN	NaN	NaN	NaN	NaN	NaN	NaN	3	7	2	156.5	64	34	110	80	56.3	37.5	132	108.9	98.5	94.5	86.5	24.8	21.8	2	1	1	2	1
65	35	1	2	2	2	1	395	39	5	1	1	1	3	0	3	1	1	1	NaN	NaN	NaN	NaN	NaN	NaN	NaN	3.5	2	5	8	2	159.5	64	42	105	70	55.4	37.5	136.1	108.3	99.5	97.6	92.5	24.5	21.7	NaN	NaN	NaN	NaN	NaN
34	29	1	2	2	2	1	391	39	1	2	1	1	2	0	2	1	1	NaN	NaN	NaN	NaN	NaN	NaN	NaN	NaN	3.2	2	1	8	2	166.1	73	38	110	80	57.3	39.2	143.5	104	108.3	104	97.7	24	25.3	2	1	1	2	1
17	29	1	2	2	2	1	393	39	3	1	1	1	1	1	1	1	NaN	NaN	NaN	NaN	NaN	NaN	NaN	NaN	NaN	NaN	NaN	NaN	7	2	159	70	37	100	80	59.9	45.2	132	108.5	93.5	104.5	89.1	26.2	23.7	2	2	1	2	1
71	38	1	2	2	2	1	390	39	0	1	1	1	2	0	2	1	1	NaN	NaN	NaN	NaN	NaN	NaN	NaN	NaN	3.5	2	4	6	2	166.5	85	42	120	80	57	43.5	142.5	106.3	103	110.9	92.5	25.8	22	2	2	1	2	1
53	24	1	2	2	2	1	383	38	3	2	1	1	1	0	1	1	NaN	NaN	NaN	NaN	NaN	NaN	NaN	NaN	NaN	4.3	2	5	7	2	160	58	42	110	70	54.6	33.5	135.5	96.8	100.5	93.9	92	23.1	18.7	2	2	1	2	2
68	27	1	2	2	2	1	410	41	0	1	1	1	1	0	1	1	NaN	NaN	NaN	NaN	NaN	NaN	NaN	NaN	NaN	4	2	4	9	2	151.9	82	42	110	80	55.7	43.2	130.5	102.4	92.5	102.6	91.5	26.1	23	2	1	1	1	1
41	32	1	2	2	2	1	362	36	2	2	1	1	1	0	1	1	NaN	NaN	NaN	NaN	NaN	NaN	NaN	NaN	NaN	3.5	2	2	7	2	161.5	63	42	110	70	57.2	41.2	133.8	101.4	97.5	99.8	93.2	24.1	22.8	NaN	NaN	NaN	NaN	NaN
80	22	1	2	2	2	1	380	38	0	2	1	1	1	0	1	2	NaN	NaN	NaN	NaN	NaN	NaN	NaN	1	8	3	2	4	7	1	155.5	52	38	110	60	55.7	39.5	132.9	89.9	97.5	90	91	24.5	18.7	1	3	2	1	2
84	25	1	2	2	2	1	400	40	0	1	1	1	1	0	1	2	NaN	NaN	NaN	NaN	NaN	NaN	NaN	1	26	3.5	2	5	7	1	149.5	55	42	110	80	57.8	35.5	123.5	97.9	94	97.7	83.5	23.8	19.2	2	2	1	1	1
91	27	1	2	2	2	1	383	38	3	1	1	1	1	0	1	2	NaN	NaN	NaN	NaN	NaN	NaN	NaN	1	11	NaN	NaN	4	10	1	150.5	76	42	110	60	53.2	35.5	126.5	91.8	91.5	80.8	84.5	24	18.5	2	1	1	2	1
92	30	1	2	2	2	1	375	37	5	1	1	1	1	0	1	2	NaN	NaN	NaN	NaN	NaN	NaN	NaN	1	NaN	1.1	2	4	14	1	160.5	76.5	42	120	80	60.9	42.5	133.5	98.8	97.5	109.5	86.5	25.6	23.7	2	1	1	2	1
100	23	1	2	2	2	1	370	37	0	1	1	1	1	0	1	2	NaN	NaN	NaN	NaN	NaN	NaN	NaN	1	12	2.8	2	6	6	1	161.5	61	42	100	80	57.4	40.5	135.5	101	98.5	92.5	90.5	24.4	20.9	2	2	1	2	1
62	30	1	2	2	2	2	376	37	6	1	1	1	2	0	2	1	1	NaN	NaN	NaN	NaN	NaN	NaN	NaN	NaN	3	2	4	11	2	156.5	56	36	115	61	55.5	36.5	130.5	94.7	97.5	95.3	91	23.8	21.4	2	2	2	1	1
76	23	1	2	2	2	1	405	40	5	2	1	1	1	0	1	1	NaN	NaN	NaN	NaN	NaN	NaN	NaN	NaN	NaN	3.5	2	3	12	2	163.5	62	42	120	80	55.9	41.5	137.5	108.9	96.5	98.8	91.5	24.6	22.5	NaN	NaN	NaN	NaN	NaN
79	29	1	2	2	2	1	403	40	3	2	1	1	2	0	2	1	1	NaN	NaN	NaN	NaN	NaN	NaN	NaN	NaN	3	2	7	6	2	160.5	56	42	100	80	57.3	40.5	138.5	94.6	103.5	94.6	87.5	24.1	18.8	NaN	NaN	NaN	NaN	NaN
83	27	1	2	2	2	1	384	38	4	2	1	1	2	0	2	1	1	NaN	NaN	NaN	NaN	NaN	NaN	NaN	NaN	2.9	2	5	8	2	146.5	58	42	100	60	59.3	39.5	120.5	102.5	87.5	91.8	82.5	24	19.7	2	1	1	2	1
85	25	1	2	2	2	1	385	38	5	1	1	1	2	0	2	1	1	NaN	NaN	NaN	NaN	NaN	NaN	NaN	NaN	2.7	2	2	6	2	155.5	79	42	130	80	56.9	39.5	134.5	108	98.5	107.9	89.5	24.5	23.8	2	2	1	2	1
86	32	1	2	2	2	1	410	41	0	1	1	1	1	0	1	1	NaN	NaN	NaN	NaN	NaN	NaN	NaN	NaN	NaN	3.9	2	3	6	2	158.5	64	42	120	80	56.2	41.5	134.5	101.5	95.5	96.4	93.5	25.4	19.9	2	2	1	2	1
87	27	1	2	2	2	1	386	38	6	1	1	1	2	0	2	1	1	NaN	NaN	NaN	NaN	NaN	NaN	NaN	NaN	2.7	2	5	9	2	161.5	79	42	110	70	56.8	41.5	137.5	104	100.5	103.2	94.5	23.9	22.7	2	2	1	2	1
89	28	1	2	2	2	1	400	40	0	1	1	1	1	0	1	1	NaN	NaN	NaN	NaN	NaN	NaN	NaN	NaN	NaN	3.2	2	1	13	2	158.5	59	42	100	80	59	38.5	134.5	97.3	99.5	95.8	90.5	23.5	22.4	2	2	1	2	1
93	22	1	2	2	2	1	386	38	6	2	1	1	1	0	1	1	NaN	NaN	NaN	NaN	NaN	NaN	NaN	NaN	NaN	NaN	NaN	4	9	2	151.5	57	42	120	60	54.6	37.5	127.5	104.5	92	91.5	86.5	22.7	19.7	2	3	2	1	2
94	35	1	2	2	2	1	384	38	4	2	1	1	5	0	5	1	1	1	1	1	NaN	NaN	NaN	NaN	NaN	3.9	2	4	7	2	151.5	65	42	100	60	59.2	39.5	104.5	104.5	91.5	100	84.5	23.1	21.3	2	1	1	2	1
95	24	1	2	2	2	1	414	41	4	2	1	1	1	0	1	1	NaN	NaN	NaN	NaN	NaN	NaN	NaN	NaN	NaN	3	2	4	11	2	156.5	52	42	140	80	55.7	36.5	130.5	97.4	98.2	85.6	89.5	25.9	19.5	2	3	2	1	1
99	35	1	2	2	2	1	382	38	2	1	1	1	3	0	3	1	1	1	NaN	NaN	NaN	NaN	NaN	NaN	NaN	2.5	2	5	8	2	159.5	73	42	100	70	59.2	40.5	134.5	150.8	92.5	101.8	91.5	24.5	21.1	2	2	1	2	1
101	38	1	2	2	2	1	386	38	6	1	1	1	3	0	3	1	1	1	NaN	NaN	NaN	NaN	NaN	NaN	NaN	3.7	2	1	6	2	162.5	75	42	120	70	56.2	42.5	135	109.8	101.5	108.5	95	25.5	20.2	2	2	1	2	1
102	24	1	2	2	2	1	394	39	4	2	1	1	1	0	1	1	NaN	NaN	NaN	NaN	NaN	NaN	NaN	NaN	NaN	2.5	2	4	6	2	159.6	75	38	120	80	54.5	42.5	131.5	106.4	95.5	105.3	89	23.5	20.5	2	2	1	2	1
104	33	1	2	2	2	1	372	37	2	1	1	1	2	0	2	2	1	NaN	NaN	NaN	NaN	NaN	NaN	1	12	3.5	2	4	6	1	156.5	59	42	120	80	56.2	39.5	133.5	102.5	95.5	95.6	91.5	22.9	21.3	2	2	1	2	1
14	27	1	2	2	2	1	384	38	4	1	1	1	0	0	0	NaN	NaN	NaN	NaN	NaN	NaN	NaN	NaN	NaN	NaN	NaN	NaN	3	6	3	149	61	34	90	60	57.3	38.1	121.2	102.8	90.5	100.2	77.5	22.5	19.1	2	2	1	1	1
29	23	1	2	2	2	1	373	37	3	2	1	NaN	0	0	0	NaN	NaN	NaN	NaN	NaN	NaN	NaN	NaN	NaN	NaN	NaN	NaN	3	4	3	159.8	67	NaN	100	70	57.9	39.7	132.5	97.4	102.5	98.7	95.3	24.9	24.9	2	1	1	2	1
38	20	1	2	2	2	1	373	37	3	2	1	1	0	0	0	NaN	NaN	NaN	NaN	NaN	NaN	NaN	NaN	NaN	NaN	NaN	NaN	3	7	3	162.8	63	42	100	70	56	37.5	135.8	101	101.5	97.4	91.5	23.8	20.8	2	2	1	2	1
40	22	1	2	2	2	1	393	39	3	2	1	1	0	0	0	NaN	NaN	NaN	NaN	NaN	NaN	NaN	NaN	NaN	NaN	NaN	NaN	3	5	3	167.8	68	40	120	90	56	44.5	141.5	101.5	103.5	97.5	91.2	24.6	20.8	NaN	NaN	NaN	NaN	NaN
42	25	1	2	2	2	1	382	38	2	2	1	1	0	0	0	NaN	NaN	NaN	NaN	NaN	NaN	NaN	NaN	NaN	NaN	NaN	NaN	3	6	3	158.5	77	42	120	80	59.8	42.5	134.2	110.2	98.7	106	91.5	25	24.4	2	2	1	2	1
47	29	1	2	2	2	1	375	37	5	1	1	1	0	0	0	NaN	NaN	NaN	NaN	NaN	NaN	NaN	NaN	NaN	NaN	NaN	NaN	5	6	3	165.7	95	NaN	120	80	56	41.5	145.1	119.8	106.8	117.5	96.5	25.7	27.2	2	2	1	2	1
50	29	1	2	2	2	1	374	37	4	2	1	1	0	0	0	NaN	NaN	NaN	NaN	NaN	NaN	NaN	NaN	NaN	NaN	NaN	NaN	3	6	3	162.5	85	36	130	80	68	45.5	137.3	109.5	96.5	103.5	94.5	27.1	26.7	2	2	1	2	1
52	22	1	2	2	2	1	412	41	2	1	1	1	0	0	0	NaN	NaN	NaN	NaN	NaN	NaN	NaN	NaN	NaN	NaN	NaN	NaN	4	6	3	163.5	58	38	120	80	54.7	37.5	137.8	82	101.1	97.6	92.5	23.7	21.7	2	1	1	2	1
60	26	1	2	2	2	1	386	38	6	1	1	1	0	0	0	NaN	NaN	NaN	NaN	NaN	NaN	NaN	NaN	NaN	NaN	NaN	NaN	2	12	3	158.5	66	42	110	70	56.8	37.5	134.5	101.6	101.1	97.2	89.5	23	24.6	2	3	1	2	1
69	20	1	2	2	2	1	390	39	0	1	1	1	0	0	0	NaN	NaN	NaN	NaN	NaN	NaN	NaN	NaN	NaN	NaN	NaN	NaN	1	13	3	153.7	57	42	80	60	55.8	35.5	128.5	97.5	93.5	94.7	91.5	23.7	20	2	2	1	2	1
73	26	1	2	2	2	1	391	39	1	1	1	1	0	0	0	NaN	NaN	NaN	NaN	NaN	NaN	NaN	NaN	NaN	NaN	NaN	NaN	2	6	3	151.5	66.5	42	110	60	58.5	37.5	127.5	100.6	94.5	102.5	85.2	23.4	22.4	NaN	NaN	NaN	NaN	NaN
74	21	1	2	2	2	1	383	38	3	1	1	1	0	0	0	NaN	NaN	NaN	NaN	NaN	NaN	NaN	NaN	NaN	NaN	NaN	NaN	3	9	3	174.5	77	34	110	70	55.6	43.9	148	98.2	102.5	105.4	101.5	25.4	22.2	NaN	NaN	NaN	NaN	NaN
12	21	1	2	2	2	1	413	41	3	1	1	1	0	0	0	NaN	NaN	NaN	NaN	NaN	NaN	NaN	NaN	NaN	NaN	NaN	NaN	3	8	3	155	67	38	120	80	58	40	127.1	98.2	92.1	101	84	24.6	18.7	2	2	1	2	1
43	23	1	2	2	2	1	420	42	0	NaN	1	1	0	0	0	NaN	NaN	NaN	NaN	NaN	NaN	NaN	NaN	NaN	NaN	NaN	NaN	2	7	3	160.5	60	38	130	90	59.6	38.5	133.2	99.7	95.5	94	89.2	24.5	20.7	1	2	1	2	1
57	29	1	2	2	2	1	380	38	0	1	1	1	0	0	0	NaN	NaN	NaN	NaN	NaN	NaN	NaN	NaN	NaN	NaN	NaN	NaN	2	16	3	149.5	60	42	120	80	58	36.5	125.2	103.3	89.5	95.6	86	21.9	22.6	2	2	1	2	1
75	24	1	2	2	2	1	395	39	5	2	1	1	0	0	0	NaN	NaN	NaN	NaN	NaN	NaN	NaN	NaN	NaN	NaN	NaN	NaN	5	8	3	166.9	68	42	120	80	55.7	41.5	137.8	102.7	101.5	97.3	94.2	25.7	21.5	2	2	1	2	1
78	28	1	2	2	2	1	373	37	3	1	1	1	0	0	0	NaN	NaN	NaN	NaN	NaN	NaN	NaN	NaN	NaN	NaN	NaN	NaN	2	9	3	151.5	64	36	110	70	57.8	36.5	128.5	95	96	99.5	83.5	24.1	21	NaN	NaN	NaN	NaN	NaN
88	25	1	2	2	2	1	370	37	0	1	1	1	0	0	0	NaN	NaN	NaN	NaN	NaN	NaN	NaN	NaN	NaN	NaN	NaN	NaN	3	5	3	158.5	66.5	36	120	80	57.3	39.5	132.5	98.9	101.5	91.5	99.5	24.6	20.9	2	2	1	2	1
90	26	1	2	2	2	1	381	38	1	1	1	1	0	0	0	NaN	NaN	NaN	NaN	NaN	NaN	NaN	NaN	NaN	NaN	NaN	NaN	4	9	3	154.5	69	42	120	80	56.7	42.5	132.5	101.8	99.5	102.6	91.5	23.8	22.2	2	2	1	2	1
97	28	1	2	2	2	1	385	38	5	1	1	1	0	0	0	NaN	NaN	NaN	NaN	NaN	NaN	NaN	NaN	NaN	NaN	NaN	NaN	2	8	3	163.5	81	42	120	80	57.6	42.5	139.5	112.4	102.5	107	91.5	24.6	20.6	2	2	1	2	1
98	23	1	2	2	2	1	381	38	1	2	1	1	0	0	0	NaN	NaN	NaN	NaN	NaN	NaN	NaN	NaN	NaN	NaN	NaN	NaN	4	9	3	155	66	36	130	80	54.9	38.5	128.5	100.8	96.5	100.3	87.5	24.3	22.3	NaN	NaN	NaN	NaN	NaN
103	26	1	2	2	2	1	411	41	1	2	1	1	0	0	0	NaN	NaN	NaN	NaN	NaN	NaN	NaN	NaN	NaN	NaN	NaN	NaN	5	4	3	160.5	70	42	110	80	62.1	46.5	132.5	102.5	100.5	101.5	91.5	25	19.4	2	1	1	2	1
105	20	1	2	2	2	1	374	37	4	2	1	1	0	0	0	NaN	NaN	NaN	NaN	NaN	NaN	NaN	NaN	NaN	NaN	NaN	NaN	2	7	3	163.5	63	42	110	70	56.3	40.5	137.5	94	102.5	97.7	96	25.5	17.5	2	3	1	2	1
106	33	1	2	2	2	1	385	38	5	2	1	1	1	0	1	1	NaN	NaN	NaN	NaN	NaN	NaN	NaN	NaN	NaN	NaN	NaN	3	6	2	162.5	73	42	140	100	55.1	41	137.5	102.1	98.5	101	102.5	24.9	22.2	2	2	1	2	1
107	25	1	2	2	2	1	383	38	3	2	1	1	1	1	1	1	NaN	NaN	NaN	NaN	NaN	NaN	NaN	NaN	NaN	NaN	NaN	2	10	2	164.5	74	42	130	80	56.4	40.5	141.5	102.1	101.5	101.5	95.5	24.7	21.9	2	3	1	2	1
108	25	1	2	2	2	1	385	38	5	2	1	1	0	0	0	NaN	NaN	NaN	NaN	NaN	NaN	NaN	NaN	NaN	NaN	NaN	NaN	3	8	3	153.5	64	42	120	80	58.8	40	125.5	96.5	92.5	99.8	84.5	21.8	19.4	2	1	1	2	1
109	26	1	2	2	2	1	405	40	5	1	1	1	1	0	1	2	NaN	NaN	NaN	NaN	NaN	NaN	NaN	1	14	3.5	2	3	7	1	149	67	42	110	70	58.2	42.5	135.5	108.3	88	107.3	85	22.4	21.3	2	2	1	2	1
96	19	1	2	2	2	1	371	37	1	2	1	1	0	0	0	NaN	NaN	NaN	NaN	NaN	NaN	NaN	NaN	NaN	NaN	NaN	NaN	7	6	3	153	48	36	110	80	55.2	37.5	128.5	80.9	96.5	82.9	86.5	21.6	16	2	2	1	2	1
110	26	1	2	2	2	1	380	38	0	1	1	1	1	0	1	2	NaN	NaN	NaN	NaN	NaN	NaN	NaN	1	16	3.5	2	8	5	1	155	80	42	110	70	59.6	40.5	128.5	106.7	93.5	103.3	91.5	24.7	22.9	2	2	1	1	1
111	21	1	2	2	2	1	396	39	6	1	1	1	0	0	0	NaN	NaN	NaN	NaN	NaN	NaN	NaN	NaN	NaN	NaN	NaN	NaN	3	7	3	155	64	42	130	80	58.9	36.5	128.5	102.8	94.2	99.8	85.5	23.6	23.2	2	2	1	2	1
112	29	1	2	2	2	1	376	37	6	2	1	1	1	0	1	2	NaN	NaN	NaN	NaN	NaN	NaN	NaN	1	11	3.5	2	2	9	1	152.5	88	42	130	80	59.3	39	130.5	106.4	87.5	122	86.5	24	24.5	2	2	1	2	1
113	21	1	2	2	2	1	381	38	1	2	1	1	0	0	0	NaN	NaN	NaN	NaN	NaN	NaN	NaN	NaN	NaN	NaN	NaN	NaN	4	7	3	155.5	84	36	110	80	57.6	40.5	132.5	108.1	94.5	109.6	92.5	24.4	24.6	2	2	1	2	1
114	20	1	2	2	2	1	392	39	2	1	1	1	0	0	0	NaN	NaN	NaN	NaN	NaN	NaN	NaN	NaN	NaN	NaN	NaN	NaN	3	8	3	158.5	73	38	120	80	55.5	40.1	140	106.3	101.2	104.3	99	24.9	21	2	2	1	2	1
115	27	1	2	2	2	1	391	39	1	1	1	1	0	0	0	NaN	NaN	NaN	NaN	NaN	NaN	NaN	NaN	NaN	NaN	NaN	NaN	1	14	3	149	51	42	100	70	55.4	37.5	125.5	97.8	92.5	86.6	86.5	21.4	18.4	2	2	1	2	1
116	37	1	2	2	2	1	370	37	0	2	1	1	3	0	3	1	1	1	NaN	NaN	NaN	NaN	NaN	NaN	NaN	2.5	NaN	4	6	2	161.5	90.5	42	140	90	58	41.5	134.5	120.9	100.5	108.8	94.5	24.5	26	2	1	1	2	1
117	27	1	2	2	2	1	395	39	5	1	1	1	0	0	0	NaN	NaN	NaN	NaN	NaN	NaN	NaN	NaN	NaN	NaN	NaN	NaN	4	9	3	151.5	58	42	130	90	57.6	41.5	130.5	98.1	98.2	92.8	85.5	23.7	20.5	2	2	2	2	1
119	31	1	2	2	2	1	402	40	2	1	1	1	1	0	1	1	NaN	NaN	NaN	NaN	NaN	NaN	NaN	NaN	NaN	3.2	2	2	11	2	155.5	63	42	100	70	57.3	41.5	131.2	106.5	93	99.9	87.5	23.4	23	2	2	1	2	1
120	19	1	2	2	2	1	371	37	1	1	1	1	0	0	0	NaN	NaN	NaN	NaN	NaN	NaN	NaN	NaN	NaN	NaN	NaN	NaN	1	30	3	148.5	60	42	120	70	56.9	40.5	124	99.8	91	92.7	86.8	22.4	20	1	2	2	1	1
121	22	1	2	2	2	1	372	37	2	1	1	1	2	0	2	1	1	NaN	NaN	NaN	NaN	NaN	NaN	NaN	NaN	NaN	NaN	5	4	2	156	55	42	140	90	52.8	37.1	130.5	93.6	96.5	90.5	89.5	23.1	19	2	2	1	2	1
122	38	1	2	2	2	1	382	38	2	1	1	1	0	0	0	NaN	NaN	NaN	NaN	NaN	NaN	NaN	NaN	NaN	NaN	NaN	NaN	3	8	3	155.5	91	42	120	80	59.6	43.5	130.5	109.6	94.5	106	85.5	25	24.5	2	1	1	2	1
123	21	1	2	2	2	1	423	42	3	2	1	1	1	0	1	1	NaN	NaN	NaN	NaN	NaN	NaN	NaN	NaN	NaN	NaN	NaN	5	5	2	163.4	69	42	110	70	57.5	44.5	140.5	108.7	105	102.5	95.5	23	20.3	2	2	1	2	1
124	28	1	2	2	2	1	382	38	2	2	1	1	1	0	1	1	NaN	NaN	NaN	NaN	NaN	NaN	NaN	NaN	NaN	2.7	2	3	8	2	158.5	49	42	110	70	55.4	37.5	130.5	88	93.5	87.7	89.1	23.1	19.7	2	2	1	2	1
125	25	1	2	2	2	1	381	38	1	1	1	1	0	0	0	NaN	NaN	NaN	NaN	NaN	NaN	NaN	NaN	NaN	NaN	NaN	NaN	3	6	3	143.5	49	42	120	90	55	33.5	118.5	90.5	86	88.7	82.5	22.5	19.1	2	2	1	2	1
126	37	1	2	2	2	1	370	37	0	1	1	1	2	0	2	1	1	NaN	NaN	NaN	NaN	NaN	NaN	NaN	NaN	3.3	2	5	7	2	155.5	56	36	100	70	57.4	37.5	131.5	90.5	94.5	91.5	90.5	23.1	18	2	2	1	2	1
128	30	1	2	2	2	1	376	37	6	1	1	1	1	0	1	2	NaN	NaN	NaN	NaN	NaN	NaN	NaN	1	8	3.5	2	2	8	1	144.5	71	42	120	70	53.4	40.1	123.5	106.3	92.5	102.7	85.1	23.7	21.9	2	2	1	2	1
129	25	1	2	2	2	1	375	37	5	1	1	1	0	0	0	NaN	NaN	NaN	NaN	NaN	NaN	NaN	NaN	NaN	NaN	NaN	NaN	4	9	3	154	51	42	80	60	56.1	37.2	134	87.5	92.5	82.6	89	23.6	17.6	2	2	1	2	1
130	38	1	2	2	2	1	374	37	4	1	1	1	1	0	1	2	NaN	NaN	NaN	NaN	NaN	NaN	NaN	1	30	3.8	2	3	6	1	152.5	74	42	130	80	55.9	40.2	131.5	109.5	96.5	111	93.8	24.5	22	2	2	1	1	1
131	23	1	2	2	2	1	402	40	2	1	1	1	1	1	2	1	1	NaN	NaN	NaN	NaN	NaN	NaN	NaN	NaN	NaN	NaN	6	9	2	167.5	73	42	110	60	59	43	140.5	109.8	101.5	99.8	87	25.4	20.6	2	2	1	2	1
132	26	1	2	2	2	1	423	42	3	1	1	1	0	0	0	NaN	NaN	NaN	NaN	NaN	NaN	NaN	NaN	NaN	NaN	NaN	NaN	2	6	3	157.5	89	42	140	80	58.9	42	138.5	118.2	101.1	111.5	95.5	24.5	22.3	2	2	1	2	1
133	26	1	2	2	2	1	411	41	1	2	1	1	1	0	1	1	NaN	NaN	NaN	NaN	NaN	NaN	NaN	NaN	NaN	2.5	2	2	7	2	165.5	90	42	120	60	55.7	40.5	137.5	107.1	96.8	107.4	92.5	24	20.7	2	2	1	2	1
134	28	1	2	2	2	1	382	38	2	1	1	1	2	0	2	2	2	NaN	NaN	NaN	NaN	NaN	NaN	NaN	NaN	3.5	2	5	7	1	152	60	42	100	80	53.2	39.5	127	96.5	94.5	105.7	83.5	24	20	2	2	1	2	1
135	26	1	2	2	2	1	395	39	5	1	1	1	0	0	0	NaN	NaN	NaN	NaN	NaN	NaN	NaN	NaN	NaN	NaN	NaN	NaN	4	7	3	157.5	66	42	100	60	57.1	38	130	101.5	98.1	96.9	93	23.3	17.8	2	2	1	2	1
127	26	1	2	2	2	1	376	37	6	1	1	1	1	0	1	1	NaN	NaN	NaN	NaN	NaN	NaN	NaN	NaN	NaN	3.5	2	5	6	2	155.5	61	42	110	70	54.5	40.5	128	101.9	96	94.7	87.5	24.7	18.5	2	1	1	1	1
137	25	1	2	2	2	1	390	39	0	1	1	1	0	0	0	NaN	NaN	NaN	NaN	NaN	NaN	NaN	NaN	NaN	NaN	NaN	NaN	3	8	3	155.5	63	42	100	70	52.9	40	128	103.5	94.5	89.5	87.5	24.5	21.1	2	2	1	2	1
136	21	1	2	2	2	1	392	39	2	1	1	1	0	0	0	NaN	NaN	NaN	NaN	NaN	NaN	NaN	NaN	NaN	NaN	NaN	NaN	2	11	3	157.5	67	42	120	80	56.8	39	133	108.7	99.5	101.3	85.5	24.9	21.4	2	2	1	2	1
138	25	1	2	2	2	1	391	39	1	1	1	1	0	0	0	NaN	NaN	NaN	NaN	NaN	NaN	NaN	NaN	NaN	NaN	NaN	NaN	1	10	3	155.5	82	42	130	80	38.5	43.5	130.5	103.5	97.5	108.9	52.5	24.6	24.5	2	1	1	2	1
139	20	1	2	2	2	1	405	40	5	2	1	1	0	0	0	NaN	NaN	NaN	NaN	NaN	NaN	NaN	NaN	NaN	NaN	NaN	NaN	2	8	3	161.5	65	42	120	90	55.1	40	136	96	102	96	95.5	24.9	21.3	2	2	1	2	1
140	25	1	2	2	2	1	375	37	5	1	1	1	0	0	0	NaN	NaN	NaN	NaN	NaN	NaN	NaN	NaN	NaN	NaN	NaN	NaN	1	8	3	164.5	88	42	140	80	60.8	42.5	140.5	124.4	101.2	108.9	90.5	25.4	23	2	2	1	2	1
142	19	1	2	2	2	1	394	39	4	1	1	1	0	0	0	NaN	NaN	NaN	NaN	NaN	NaN	NaN	NaN	NaN	NaN	NaN	NaN	3	8	3	150.5	61	42	90	60	59.1	40.5	128.5	98.8	96	95	84.5	23.3	20.1	NaN	NaN	NaN	NaN	NaN
143	22	1	2	2	2	1	374	37	4	2	1	1	0	0	0	NaN	NaN	NaN	NaN	NaN	NaN	NaN	NaN	NaN	NaN	NaN	NaN	4	7	3	161	70	42	100	80	55.5	40	136.5	97.5	102.5	100.9	94	25.6	24.1	2	1	1	2	1
144	30	1	2	2	2	1	403	40	3	1	1	1	1	0	1	2	NaN	NaN	NaN	NaN	NaN	NaN	NaN	1	72	3.7	2	4	9	1	158	64	42	120	70	58.5	39.5	130.5	102.2	95.3	98	91.5	23.8	20.2	1	2	NaN	1	1
146	35	1	2	2	2	1	383	38	3	2	1	1	1	0	1	2	NaN	NaN	NaN	NaN	NaN	NaN	NaN	1	NaN	4	2	6	11	1	156	72	42	140	100	60.9	41.5	130	116.1	92.5	102.8	86.5	25.8	22.3	2	2	1	2	1
147	35	1	2	2	2	1	380	38	0	2	1	1	2	0	2	1	1	NaN	NaN	NaN	NaN	NaN	NaN	NaN	NaN	NaN	NaN	5	4	2	150	50	42	120	80	53.8	38.7	124.3	94	90.5	91.6	88.5	24	19	2	1	1	2	1
148	19	1	2	2	2	1	376	37	6	1	1	1	0	0	0	NaN	NaN	NaN	NaN	NaN	NaN	NaN	NaN	NaN	NaN	NaN	NaN	3	6	3	149	58.5	42	100	80	60.9	35.5	126.8	94	92.5	93.7	81.5	23.4	20.1	2	1	1	2	1
141	18	1	2	2	2	1	402	40	2	1	1	1	0	0	0	NaN	NaN	NaN	NaN	NaN	NaN	NaN	NaN	NaN	NaN	NaN	NaN	4	8	3	150	65	42	100	80	56.6	43.5	125.5	105.5	92	97.5	81.5	23.6	20.8	2	1	1	2	1
145	22	1	2	2	2	1	404	40	4	1	1	1	0	0	0	NaN	NaN	NaN	NaN	NaN	NaN	NaN	NaN	NaN	NaN	NaN	NaN	2	8	3	172.5	73	42	110	70	61.5	41.1	145.5	102.6	104.5	102.5	98.5	26.3	24	2	1	1	2	1
149	20	1	2	2	2	1	375	37	5	2	1	1	1	0	1	2	NaN	NaN	NaN	NaN	NaN	NaN	NaN	1	24	2.5	2	3	8	1	144.5	54	42	110	80	58.7	35.5	118	98.6	88.5	89.6	88.5	22.9	19.8	1	1	1	2	1
150	35	1	2	2	2	1	370	37	0	2	1	1	2	0	2	1	1	NaN	NaN	NaN	NaN	NaN	NaN	NaN	NaN	NaN	NaN	7	4	2	156.5	63	42	130	90	54.6	36.5	128.5	95.8	98	95.8	86	22.8	20.7	2	1	1	1	1
151	40	1	2	2	2	1	374	37	4	1	1	1	5	0	5	1	1	1	1	1	NaN	NaN	NaN	NaN	NaN	NaN	NaN	6	5	2	153.5	67	42	140	80	58.2	37.5	130.5	103	96	102.5	92.5	23.6	20.9	1	1	1	2	1
152	24	1	2	2	2	1	401	40	1	1	1	1	0	0	0	NaN	NaN	NaN	NaN	NaN	NaN	NaN	NaN	NaN	NaN	NaN	NaN	1	14	3	158.5	72	42	120	60	56.4	41.5	135	105.9	96.5	101.6	88	23.9	23.5	2	1	1	2	1
153	30	1	2	2	2	1	374	37	4	2	1	1	1	0	1	2	NaN	NaN	NaN	NaN	NaN	NaN	NaN	1	28	3.8	2	3	10	1	149.5	72	42	100	60	54.7	36.7	126.5	109.6	90.5	103.7	81.5	23.4	23.2	2	1	1	2	1
154	20	1	2	2	2	1	395	39	5	2	1	1	0	0	0	NaN	NaN	NaN	NaN	NaN	NaN	NaN	NaN	NaN	NaN	NaN	NaN	5	9	3	160	60	42	110	70	59.4	36.5	136	93.4	101.5	89.5	90	25.4	19.8	2	1	1	2	1
155	37	1	2	2	2	1	385	38	5	1	1	1	1	0	1	1	NaN	NaN	NaN	NaN	NaN	NaN	NaN	NaN	NaN	2.7	2	4	12	2	155.5	77	42	120	80	59.4	40.5	128	110.5	97.5	108.5	90.2	24.7	23	2	1	1	2	1
156	23	1	2	2	2	1	401	40	1	1	1	1	0	0	0	NaN	NaN	NaN	NaN	NaN	NaN	NaN	NaN	NaN	NaN	NaN	NaN	6	5	3	157.5	59	42	100	70	59	37.8	131.5	90.5	94.5	90	90.5	25.8	18.8	1	1	1	2	1
157	25	1	2	2	2	1	385	38	5	1	1	1	0	0	0	NaN	NaN	NaN	NaN	NaN	NaN	NaN	NaN	NaN	NaN	NaN	NaN	1	11	3	154.5	75.5	42	100	70	57	37.5	135	106	95	105.1	87	23	24	2	1	1	2	1
158	25	1	2	2	2	1	420	42	0	1	1	1	3	0	3	1	1	1	NaN	NaN	NaN	NaN	NaN	NaN	NaN	3.4	2	6	4	2	163.5	55	42	100	80	56.2	35.5	134.5	101	102.5	92.5	94.5	25.4	16.5	2	2	1	2	1
159	20	1	2	2	2	1	420	42	0	2	1	1	1	0	1	1	NaN	NaN	NaN	NaN	NaN	NaN	NaN	NaN	NaN	4	2	4	9	2	157.5	69	42	100	60	58.4	39.5	133.5	106.5	93	97.6	83.5	23.5	22	2	2	1	2	1
160	22	1	2	2	2	1	421	42	1	2	1	1	0	0	0	NaN	NaN	NaN	NaN	NaN	NaN	NaN	NaN	NaN	NaN	NaN	NaN	3	6	3	160	58	42	120	80	57.1	38.2	132.5	97.6	95	96.4	87.5	24.1	16.5	2	2	1	2	1
163	18	1	2	2	2	1	384	38	4	1	1	1	0	0	0	NaN	NaN	NaN	NaN	NaN	NaN	NaN	NaN	NaN	NaN	NaN	NaN	2	12	3	148.5	58	42	110	80	55.5	39.5	128	98.9	90.5	94.5	86	22.9	20.5	2	2	1	2	1
161	31	1	2	2	2	1	394	39	4	1	1	1	1	0	1	1	NaN	NaN	NaN	NaN	NaN	NaN	NaN	NaN	NaN	3	2	5	4	2	158.5	75	42	120	70	60.2	40	133.5	102.8	93.5	106.9	87.5	24	23.5	2	2	1	2	1
162	26	1	2	2	2	1	420	42	0	1	1	1	0	0	0	NaN	NaN	NaN	NaN	NaN	NaN	NaN	NaN	NaN	NaN	NaN	NaN	2	6	3	152	73	42	120	70	56.1	40.1	130	104.5	90	106.4	83	23.6	22.7	2	2	1	2	1
166	28	1	2	2	2	1	412	41	2	2	1	1	0	0	0	NaN	NaN	NaN	NaN	NaN	NaN	NaN	NaN	NaN	NaN	NaN	NaN	5	6	3	164.5	83.5	42	120	80	60.2	42.1	135.5	110.1	102.4	108.6	92.5	25.5	23.4	2	1	1	2	1
167	26	1	2	2	2	1	394	39	4	2	1	1	0	0	0	NaN	NaN	NaN	NaN	NaN	NaN	NaN	NaN	NaN	NaN	NaN	NaN	3	9	3	157	56	42	100	70	57	41	130	96	96.5	90	92.5	23.1	18.5	NaN	NaN	NaN	NaN	NaN
169	28	1	2	2	2	1	432	43	2	2	1	1	0	0	0	NaN	NaN	NaN	NaN	NaN	NaN	NaN	NaN	NaN	NaN	NaN	NaN	2	16	3	169.5	75	42	150	100	56.6	40	142.5	102.3	108	98.2	100	27.2	27	2	1	1	2	1
172	27	1	2	2	2	1	410	41	0	2	1	1	0	0	0	NaN	NaN	NaN	NaN	NaN	NaN	NaN	NaN	NaN	NaN	NaN	NaN	6	8	3	155	73	42	110	80	57.4	39.1	128.5	106.5	95	105.5	85	24	21.6	2	2	1	2	1
174	26	1	2	2	2	1	400	40	0	1	1	1	1	0	1	1	NaN	NaN	NaN	NaN	NaN	NaN	NaN	NaN	NaN	2.5	2	3	10	2	165.5	68.5	42	110	70	54.7	37.5	137	106.4	101.5	103.9	93.5	23.7	22.3	2	3	1	2	1
175	23	1	2	2	2	1	386	38	6	2	1	1	0	0	0	NaN	NaN	NaN	NaN	NaN	NaN	NaN	NaN	NaN	NaN	NaN	NaN	1	7	3	158	63	42	100	60	57.1	40	132.4	95.9	97	93.5	86	23.9	21.5	NaN	NaN	NaN	NaN	NaN
177	28	1	2	2	2	1	422	42	2	1	1	1	2	1	3	1	1	1	NaN	NaN	NaN	NaN	NaN	NaN	NaN	NaN	NaN	5	9	2	160.5	75	42	130	90	56.7	39	133	111	101	111.2	89.5	23.5	23.5	2	1	1	2	1
178	25	1	2	2	2	1	400	40	0	1	1	1	3	1	4	1	1	1	1	NaN	NaN	NaN	NaN	NaN	NaN	4	2	5	8	2	164.5	77	42	120	70	56.5	37.2	134	119.5	97.5	102.5	90.5	24.4	22.5	NaN	NaN	NaN	NaN	NaN
179	38	1	2	2	2	1	402	40	2	1	1	1	3	0	3	1	1	1	NaN	NaN	NaN	NaN	NaN	NaN	NaN	NaN	NaN	5	12	2	161.5	77	42	100	70	57.2	40	135.5	106.5	101.5	105.2	92	25.3	22	2	1	1	2	1
182	31	1	2	2	2	1	392	39	2	1	1	1	1	0	1	1	NaN	NaN	NaN	NaN	NaN	NaN	NaN	NaN	NaN	NaN	NaN	3	11	2	153.5	61	42	120	80	59	37.5	128	125	93	98.3	86.5	22.7	21.6	2	2	1	2	1
185	26	1	2	2	2	1	386	38	6	2	1	1	1	0	1	1	NaN	NaN	NaN	NaN	NaN	NaN	NaN	NaN	NaN	3.5	2	2	6	2	157.5	55	42	110	70	53.4	38.5	130.5	92.5	100.5	88.4	86	23.8	19	2	2	1	2	1
186	27	1	2	2	2	1	386	38	6	2	1	1	3	0	3	1	1	1	NaN	NaN	NaN	NaN	NaN	NaN	NaN	NaN	NaN	3	7	2	162.5	68	42	100	70	60.6	35.5	136	102.5	101	100.9	93.5	26.1	19.4	2	2	1	2	1
189	25	1	2	2	2	1	380	38	0	2	1	1	0	0	0	NaN	NaN	NaN	NaN	NaN	NaN	NaN	NaN	NaN	NaN	NaN	NaN	2	7	3	147.5	55	42	140	80	55	40	124.5	91.5	94.5	93	90.3	21.9	22	NaN	NaN	NaN	NaN	NaN
170	30	1	2	2	2	1	394	39	4	1	1	1	1	0	1	2	NaN	NaN	NaN	NaN	NaN	NaN	NaN	1	24	2.7	2	3	9	1	157	59	42	110	90	58.2	36.5	131.5	89.2	96.5	90.6	85	23.2	17.4	2	2	1	2	1
187	38	1	2	2	2	1	385	38	5	2	1	1	3	0	3	1	1	1	NaN	NaN	NaN	NaN	NaN	NaN	NaN	NaN	NaN	5	5	2	163.5	81	42	130	80	55	45	135.5	113	98.4	110.5	94	24.3	23.2	2	1	1	2	1
188	25	1	2	2	2	1	402	40	2	1	1	1	0	0	0	NaN	NaN	NaN	NaN	NaN	NaN	NaN	NaN	NaN	NaN	NaN	NaN	3	12	3	150.5	43	42	80	60	55.3	36.5	123	86	86.5	76.7	79	22.9	17.5	1	3	2	1	2
194	25	1	2	2	2	1	416	41	6	1	1	1	0	0	0	NaN	NaN	NaN	NaN	NaN	NaN	NaN	NaN	NaN	NaN	NaN	NaN	3	9	3	152	69	42	140	100	56.5	41	138.5	110	94.5	105.4	85.5	24.1	20	2	2	1	2	1
219	35	1	2	2	2	1	381	38	1	1	1	1	2	0	2	1	1	NaN	NaN	NaN	NaN	NaN	NaN	NaN	NaN	NaN	NaN	6	6	2	158.5	70	42	90	70	55	43.5	134.5	108.3	103.5	101	98.7	23.9	22.3	2	1	1	2	1
222	30	1	2	2	2	1	380	38	0	2	1	1	1	0	1	1	NaN	NaN	NaN	NaN	NaN	NaN	NaN	NaN	NaN	NaN	NaN	6	7	2	162.5	67	42	140	80	55.5	38.5	133.3	100.8	101.5	99	97.3	24.2	20.9	2	1	1	2	1
208	25	1	2	2	2	1	386	38	6	1	1	1	1	0	1	2	NaN	NaN	NaN	NaN	NaN	NaN	NaN	NaN	NaN	3.8	2	5	8	1	159	66	42	120	80	57	40	129	100	98.5	93.2	87.5	25.2	20.1	2	3	2	1	2
183	33	1	2	2	2	1	373	37	3	1	1	1	0	0	0	NaN	NaN	NaN	NaN	NaN	NaN	NaN	NaN	NaN	NaN	NaN	NaN	5	7	3	165.5	88	42	120	80	56.1	38	140.5	114.5	97	116.6	94.5	25.3	23.6	2	1	1	2	1
226	21	1	2	2	2	1	382	38	2	1	1	1	0	0	0	NaN	NaN	NaN	NaN	NaN	NaN	NaN	NaN	NaN	NaN	NaN	NaN	6	5	3	159.5	57	42	100	70	56.4	40.5	130.3	93.3	101.4	94.5	95.5	23	17.4	2	2	1	2	1
218	27	1	2	2	2	1	393	39	3	2	1	1	2	0	2	1	1	NaN	NaN	NaN	NaN	NaN	NaN	NaN	NaN	NaN	NaN	2	5	2	160	92	42	120	80	58.5	40	137	111.3	100	112.8	93	25.5	24.4	2	2	1	2	1
217	28	1	2	2	2	1	416	41	6	1	1	1	0	0	0	NaN	NaN	NaN	NaN	NaN	NaN	NaN	NaN	NaN	NaN	NaN	NaN	3	7	3	160.5	70	42	120	80	55	40.5	137.8	103.5	102.3	99.5	98.5	24.6	19.8	2	1	1	2	1
181	22	1	2	2	2	1	390	39	0	1	1	1	0	1	1	1	NaN	NaN	NaN	NaN	NaN	NaN	NaN	NaN	NaN	NaN	NaN	3	13	2	155.5	85	42	120	80	58.3	40	131	118.2	96.5	111.4	86.5	25.1	23.2	2	1	1	2	1
204	32	1	2	2	2	1	371	37	1	1	1	1	3	0	3	2	2	2	NaN	NaN	NaN	NaN	NaN	1	NaN	3.8	2	2	4	1	166	85	42	110	70	59.8	39.5	140	117.4	100.5	111.9	94.5	26.2	21.7	2	1	1	2	1
176	33	1	2	2	2	1	394	39	4	2	1	1	2	0	2	1	1	NaN	NaN	NaN	NaN	NaN	NaN	NaN	NaN	4	2	2	9	2	152	92	42	110	80	65.8	38.5	126	126.2	125.5	114.7	83.5	21.9	26	NaN	NaN	NaN	NaN	NaN
193	29	1	2	2	2	1	390	39	0	1	1	1	1	0	1	1	NaN	NaN	NaN	NaN	NaN	NaN	NaN	NaN	NaN	3.4	2	4	13	2	156.5	55.5	42	90	60	57	35.5	131	94	100.5	89.6	90.5	23.6	20	2	2	1	2	1
197	27	1	2	2	2	1	380	38	0	1	1	1	0	0	0	NaN	NaN	NaN	NaN	NaN	NaN	NaN	NaN	NaN	NaN	NaN	NaN	3	8	3	162	65	42	110	70	54.3	36.5	135.5	101.6	99.5	96.9	92.5	25.5	20.5	2	3	1	2	1
203	27	1	2	2	2	1	390	39	0	2	1	1	0	0	0	NaN	NaN	NaN	NaN	NaN	NaN	NaN	NaN	NaN	NaN	NaN	NaN	3	6	3	151	69	42	110	70	56	38	125	123.5	93.5	104.5	91.2	22.4	23.3	2	2	1	2	1
231	32	1	2	2	2	1	376	37	6	1	1	1	4	0	4	1	1	1	1	NaN	NaN	NaN	NaN	NaN	NaN	NaN	NaN	3	7	2	153.5	58	42	110	70	54	37	127	101.5	95	91	88	25.1	19.8	2	2	1	2	1
195	26	1	2	2	2	1	380	38	0	1	1	1	1	0	1	2	NaN	NaN	NaN	NaN	NaN	NaN	NaN	1	2	3	2	5	5	1	150.5	53	42	120	80	57.9	39.5	125.5	95.6	93.5	92.8	85.5	22.1	18.2	2	2	1	2	1
184	35	1	2	2	2	1	376	37	6	2	1	1	2	0	2	1	1	NaN	NaN	NaN	NaN	NaN	NaN	NaN	NaN	3.5	2	6	9	2	160.5	61	42	110	70	57	37.5	137.5	100.4	99.5	103	96	24.5	19.7	NaN	NaN	NaN	NaN	NaN
173	29	1	2	2	2	1	376	37	6	1	1	1	1	0	1	1	NaN	NaN	NaN	NaN	NaN	NaN	NaN	2	NaN	NaN	NaN	4	9	2	156	74	42	100	80	59.8	41	128.5	107.8	96	104.3	92	20.8	20.5	NaN	NaN	NaN	NaN	NaN
171	24	1	2	2	2	1	374	37	4	1	1	1	1	0	1	1	NaN	NaN	NaN	NaN	NaN	NaN	NaN	NaN	NaN	3.5	2	4	6	2	144	46	42	120	60	53.3	32	120.5	93.5	92.5	91.3	82.8	22.1	17.5	2	1	1	2	1
165	21	1	2	2	2	1	382	38	2	1	1	1	0	0	0	NaN	NaN	NaN	NaN	NaN	NaN	NaN	NaN	NaN	NaN	NaN	NaN	3	6	2	166	81	42	110	70	55.4	42.5	140	111.4	103.5	105.8	91.4	25.1	22.5	2	1	1	2	1
164	23	1	2	2	2	1	386	38	6	1	1	1	0	0	0	NaN	NaN	NaN	NaN	NaN	NaN	NaN	NaN	NaN	NaN	NaN	NaN	4	8	3	165	64	42	120	80	55.5	39.2	140	96	101	97	94.5	22	21.8	2	2	1	2	1
206	28	1	2	2	2	1	376	37	6	1	1	1	1	0	1	1	NaN	NaN	NaN	NaN	NaN	NaN	NaN	NaN	NaN	NaN	NaN	3	6	2	153	67	42	110	70	54.3	39	129	103	94.5	97.3	83.5	23.5	19.6	2	2	1	2	1
201	26	1	2	2	2	1	382	38	2	2	1	1	1	0	1	1	NaN	NaN	NaN	NaN	NaN	NaN	NaN	NaN	NaN	NaN	NaN	3	12	2	157.5	68	42	110	70	56.9	38.5	130.5	102.7	98.5	98.5	90	23.1	20.9	2	2	1	2	1
200	35	1	2	2	2	1	374	37	4	1	1	1	2	0	2	1	1	NaN	NaN	NaN	NaN	NaN	NaN	NaN	NaN	3.3	2	4	6	2	162.5	60	42	100	70	57.5	37.5	135	97.8	101.5	93.2	93.5	25.3	20.4	2	1	1	2	1
198	25	1	2	2	2	1	370	37	0	2	1	1	1	0	1	1	NaN	NaN	NaN	NaN	NaN	NaN	NaN	NaN	NaN	3	1	7	5	2	154.5	55	37	100	70	54.5	38	128	87.5	95	91	89	23.5	19	2	2	1	2	1
196	23	1	2	2	2	1	380	38	0	1	1	1	0	0	0	NaN	NaN	NaN	NaN	NaN	NaN	NaN	NaN	NaN	NaN	NaN	NaN	4	10	3	151	60	42	110	80	55.7	36.5	127	99.5	92.5	92.9	83.5	23.7	19	NaN	NaN	NaN	NaN	NaN
192	28	1	2	2	2	1	370	37	0	1	1	1	0	0	0	NaN	NaN	NaN	NaN	NaN	NaN	NaN	NaN	NaN	NaN	NaN	NaN	3	5	3	148.5	49	42	100	70	56.7	41	123.2	99.6	88	97	82.5	22.4	20	2	1	1	2	1
212	21	1	2	2	2	1	392	39	2	2	1	1	0	0	0	NaN	NaN	NaN	NaN	NaN	NaN	NaN	NaN	NaN	NaN	NaN	NaN	2	7	3	157	60.5	42	100	80	53.5	40	129.9	96.5	90.5	95.5	88.5	24.3	21	2	3	1	2	1
209	26	1	2	2	2	1	402	40	2	1	1	1	0	0	0	NaN	NaN	NaN	NaN	NaN	NaN	NaN	NaN	NaN	NaN	NaN	NaN	2	7	3	157.5	80	42	140	100	57.4	41	131.2	103.6	99.5	106	97.5	24.2	19.2	2	1	1	2	1
241	28	1	2	2	2	1	393	39	3	1	1	1	0	0	0	NaN	NaN	NaN	NaN	NaN	NaN	NaN	NaN	NaN	NaN	NaN	NaN	4	7	3	149.5	53.5	42	96	60	55.8	38.5	123	92	95.6	91.2	89	23.4	19.3	2	3	2	1	1
221	33	1	2	2	2	1	373	37	3	1	1	1	0	0	0	NaN	NaN	NaN	NaN	NaN	NaN	NaN	NaN	NaN	NaN	NaN	NaN	3	7	3	162.5	84	42	120	80	59.6	43.5	138.5	119.5	100.5	108.5	95.5	24.3	23.7	2	2	1	2	1
215	28	1	2	2	2	1	394	39	4	1	1	1	0	0	0	NaN	NaN	NaN	NaN	NaN	NaN	NaN	NaN	NaN	NaN	NaN	NaN	3	11	3	154.5	68	42	120	70	55	38.5	128.5	104.2	94	101.5	81	21.5	19.7	2	1	1	2	1
233	20	1	2	2	2	1	383	38	3	2	1	1	0	0	0	NaN	NaN	NaN	NaN	NaN	NaN	NaN	NaN	NaN	NaN	NaN	NaN	4	7	3	156.5	66	42	100	70	58	41	131.5	99.1	94.5	98.2	87.1	24.7	19.8	NaN	NaN	NaN	NaN	NaN
82	29	1	2	2	2	1	374	37	4	1	1	1	1	0	1	1	NaN	NaN	NaN	NaN	NaN	NaN	NaN	NaN	NaN	3.5	2	1	13	2	155	70	42	120	70	54.5	41.5	131.5	102.7	98.5	98	92	24.5	21	2	2	1	2	1
180	22	1	2	2	2	1	370	37	0	1	1	1	0	0	0	NaN	NaN	NaN	NaN	NaN	NaN	NaN	NaN	NaN	NaN	NaN	NaN	1	8	3	150.5	59	42	100	79	57	37.5	124.5	96.5	90	96.3	82	23.5	21.1	2	3	2	1	1
199	33	1	2	2	2	1	371	37	1	2	1	1	3	0	3	1	1	1	NaN	NaN	NaN	NaN	NaN	NaN	NaN	2.7	2	5	7	2	155.5	65	42	100	60	57	36	131.5	98.5	98.5	100.4	88	22.9	18	2	1	1	2	1
205	19	1	2	2	2	1	386	38	6	2	1	1	0	0	0	NaN	NaN	NaN	NaN	NaN	NaN	NaN	NaN	NaN	NaN	NaN	NaN	9	4	3	165.5	71	42	120	80	56.8	43.5	131.5	98.2	100.5	96.2	89	26.2	20.9	2	2	1	2	1
207	28	1	2	2	2	1	381	38	1	2	1	1	2	0	2	1	1	NaN	NaN	NaN	NaN	NaN	NaN	NaN	NaN	3.5	2	6	6	2	143.5	62	42	100	70	54.6	35	116.5	104.4	87	96.3	82	23.7	18.4	2	1	1	2	1
210	22	1	2	2	2	1	372	37	2	1	1	1	1	0	1	1	NaN	NaN	NaN	NaN	NaN	NaN	NaN	NaN	NaN	NaN	NaN	2	9	2	158	68	42	100	70	58.1	40	131	98.9	97.5	102	88.5	24.2	22.1	2	1	1	1	1
211	20	1	2	2	2	1	375	37	5	2	1	1	0	0	0	NaN	NaN	NaN	NaN	NaN	NaN	NaN	NaN	NaN	NaN	NaN	NaN	3	6	3	159	60	42	120	80	56.7	41.2	132	90.9	96.5	90	95.6	25	17.5	2	2	1	2	1
214	35	1	2	2	2	1	410	41	0	1	1	1	2	0	2	1	1	NaN	NaN	NaN	NaN	NaN	NaN	NaN	NaN	2.5	2	3	9	2	152	78	42	110	70	54.2	40	134.2	106.5	92.1	104.5	89	24.5	19.6	2	1	1	2	1
216	20	1	2	2	2	1	375	37	5	2	1	1	0	0	0	NaN	NaN	NaN	NaN	NaN	NaN	NaN	NaN	NaN	NaN	NaN	NaN	5	7	3	147.5	58	42	110	70	55.2	36.5	122.5	102.6	87.9	79	83	23.5	15.5	2	3	1	2	1
220	22	1	2	2	2	1	384	38	4	1	1	1	0	0	0	NaN	NaN	NaN	NaN	NaN	NaN	NaN	NaN	NaN	NaN	NaN	NaN	3	11	3	156.5	75	42	110	80	57.5	42.5	131.5	106.9	96.3	103.4	92.5	25	22.2	2	1	1	2	1
223	35	1	2	2	2	1	382	38	2	1	1	1	1	0	1	1	NaN	NaN	NaN	NaN	NaN	NaN	NaN	NaN	NaN	3.1	2	3	6	2	152	68	42	90	60	54.8	42	128.3	104.2	92.7	101	92.9	22.4	23.2	2	2	1	2	1
225	24	1	2	2	2	1	396	39	6	2	1	1	0	0	0	NaN	NaN	NaN	NaN	NaN	NaN	NaN	NaN	NaN	NaN	NaN	NaN	6	10	3	164	60	42	110	70	55.4	37	133	101.9	102.7	89	96.2	25.2	19.5	2	2	1	2	1
227	19	1	2	2	2	1	384	38	4	2	1	1	0	0	0	NaN	NaN	NaN	NaN	NaN	NaN	NaN	NaN	NaN	NaN	NaN	NaN	5	6	3	162	62	42	130	90	55.9	38.5	133.5	105.5	96.5	99	92.3	26.5	19.6	2	1	1	2	1
228	21	1	2	2	2	1	376	37	6	1	1	1	0	0	0	NaN	NaN	NaN	NaN	NaN	NaN	NaN	NaN	NaN	NaN	NaN	NaN	2	7	3	160.5	60	38	100	70	54	37.5	135.5	95	98.5	87.8	94.5	24.9	16.7	2	1	1	2	1
229	27	1	2	2	2	1	421	42	1	1	1	1	0	0	0	NaN	NaN	NaN	NaN	NaN	NaN	NaN	NaN	NaN	NaN	NaN	NaN	2	10	3	155.5	72	42	130	90	57	40.5	130.5	103	94.5	100.5	91.5	22.7	24.4	2	2	1	2	1
230	29	1	2	2	2	1	423	42	3	2	1	1	2	0	2	1	1	NaN	NaN	NaN	NaN	NaN	NaN	NaN	NaN	3.5	2	7	4	2	162.5	78.5	42	110	80	54.5	38	134	104.3	95.5	107.5	91.3	24.7	22.9	2	1	1	2	1
232	20	1	2	2	2	1	391	39	1	1	1	1	0	0	0	NaN	NaN	NaN	NaN	NaN	NaN	NaN	NaN	NaN	NaN	NaN	NaN	4	14	3	152	54.5	42	100	70	52.8	36	93.3	129	95	94.5	91.2	23.1	18	2	2	1	2	1
234	25	1	2	2	2	1	391	39	1	2	1	1	1	0	1	1	NaN	NaN	NaN	NaN	NaN	NaN	NaN	NaN	NaN	3.5	2	5	7	2	163.5	88	42	130	100	59.5	45	138.5	118.7	104	115	94.5	25	27	2	1	1	2	1
235	21	1	2	2	2	1	373	37	3	2	1	1	1	0	1	1	NaN	NaN	NaN	NaN	NaN	NaN	NaN	NaN	NaN	3	2	5	7	2	153.5	69	42	120	80	58.5	42	126.5	102.6	91.5	96.2	88	22.5	22.4	2	1	1	2	1
236	28	1	2	2	2	1	390	39	0	2	1	1	2	0	2	1	1	NaN	NaN	NaN	NaN	NaN	NaN	NaN	NaN	3.2	2	7	4	2	161	50	42	110	80	53.7	36	132	92.5	101	87.8	96	23.4	14	2	2	1	2	1
238	29	1	2	2	2	1	374	37	4	2	1	1	1	0	1	1	NaN	NaN	NaN	NaN	NaN	NaN	NaN	NaN	NaN	NaN	NaN	4	7	2	161	58	42	100	80	52	34	132	95.7	100.5	95.5	91.7	24	20.2	2	1	1	2	1
239	26	1	2	2	2	1	384	38	4	1	1	1	1	0	1	1	NaN	NaN	NaN	NaN	NaN	NaN	NaN	NaN	NaN	2.5	2	2	13	2	161	66	42	120	70	57.5	42	137	97	100	96.5	96	24	20	2	1	1	2	1
240	32	1	2	2	2	1	383	38	3	2	1	1	3	0	3	1	1	1	NaN	NaN	NaN	NaN	NaN	NaN	NaN	NaN	NaN	9	4	2	164	82	42	110	70	56	42.5	138.5	111.5	101	108	96	23.9	22.5	2	1	1	2	1
242	26	1	2	2	2	1	395	39	5	2	1	1	1	0	1	2	NaN	NaN	NaN	NaN	NaN	NaN	NaN	1	48	2.7	2	4	6	1	145.5	44	42	110	60	55	31	121	83.2	86.5	81.7	84	22.4	17	1	3	2	2	2
243	25	1	2	2	2	1	374	37	4	2	1	1	0	0	0	NaN	NaN	NaN	NaN	NaN	NaN	NaN	NaN	NaN	NaN	NaN	NaN	4	9	3	153.5	68	42	110	70	56	35.5	128	96.5	92.5	94.5	90.3	22.7	20.2	2	2	1	2	1
244	25	1	2	2	2	1	381	38	1	2	1	1	0	0	0	NaN	NaN	NaN	NaN	NaN	NaN	NaN	NaN	NaN	NaN	NaN	NaN	2	12	3	157.5	55	42	120	80	52.7	41	137.5	91	99.3	89.7	94	25.4	18.4	2	2	1	2	1
245	30	1	2	2	2	1	402	40	2	1	1	1	3	0	3	1	1	1	NaN	NaN	NaN	NaN	NaN	NaN	NaN	NaN	NaN	5	6	2	153.5	62.5	42	100	60	54.6	37.5	125.9	109	94.5	81	98.5	23.3	19.1	2	1	1	2	1
246	27	1	2	2	2	1	396	39	6	2	1	1	0	0	0	NaN	NaN	NaN	NaN	NaN	NaN	NaN	NaN	NaN	NaN	NaN	NaN	4	8	3	152	49.5	42	100	70	49	40	123	93	94	87	89	22.4	12.4	2	2	1	2	1
247	22	1	2	2	2	1	374	37	4	2	1	1	0	0	0	NaN	NaN	NaN	NaN	NaN	NaN	NaN	NaN	NaN	NaN	NaN	NaN	1	6	3	158	67	42	120	80	56	42	128.5	98.5	100	103	92.5	24	20.5	2	2	1	2	1
248	18	1	2	2	2	1	390	39	0	2	1	1	0	0	0	NaN	NaN	NaN	NaN	NaN	NaN	NaN	NaN	NaN	NaN	NaN	NaN	3	10	3	161.5	57.5	42	110	80	51	37	137.5	90.3	96	90	102.5	23.5	18.7	2	2	2	1	1
249	26	1	2	2	2	1	390	39	0	1	1	1	0	0	0	NaN	NaN	NaN	NaN	NaN	NaN	NaN	NaN	NaN	NaN	NaN	NaN	2	8	3	156	54	42	80	60	51.9	39	130	89.7	96.5	91	93.5	24.6	16.5	2	1	1	2	1
250	22	1	2	2	2	1	370	37	0	2	1	1	0	0	0	NaN	NaN	NaN	NaN	NaN	NaN	NaN	NaN	NaN	NaN	NaN	NaN	3	12	3	158	73	42	110	60	55.7	41	136	103.4	103.2	88	94.4	24	22.2	2	2	1	2	1
251	20	1	2	2	2	1	370	37	0	2	1	1	0	0	0	NaN	NaN	NaN	NaN	NaN	NaN	NaN	NaN	NaN	NaN	NaN	NaN	5	4	3	162.5	55	42	100	70	55	41	131	89.5	96.7	80	89.9	24	17.5	2	1	1	2	1
252	25	1	2	2	2	1	370	37	0	1	1	1	0	0	0	NaN	NaN	NaN	NaN	NaN	NaN	NaN	NaN	NaN	NaN	NaN	NaN	2	5	3	148	60	42	110	70	53.5	34	122	95.3	89	97	84	20.5	19.5	2	2	1	2	1
253	27	1	2	2	2	1	384	38	4	2	1	1	0	0	0	NaN	NaN	NaN	NaN	NaN	NaN	NaN	NaN	NaN	NaN	NaN	NaN	2	10	3	154.5	62	42	120	70	55.5	39	125	94.9	95.5	98	86	23.7	19.3	2	2	1	2	1
254	19	1	2	2	2	1	391	39	1	2	1	1	0	0	0	NaN	NaN	NaN	NaN	NaN	NaN	NaN	NaN	NaN	NaN	NaN	NaN	3	8	3	159	74	42	110	70	57.3	40.5	137	103.5	104.5	103.4	92.5	24.9	19.6	2	2	1	2	1
255	20	1	2	2	2	1	391	39	1	1	1	1	0	0	0	NaN	NaN	NaN	NaN	NaN	NaN	NaN	NaN	NaN	NaN	NaN	NaN	3	5	3	164	61	42	120	80	54.4	39	136	106.5	97	92.5	90.5	23.7	20.5	2	2	1	2	1
256	19	1	2	2	2	1	381	38	1	1	1	1	0	0	0	NaN	NaN	NaN	NaN	NaN	NaN	NaN	NaN	NaN	NaN	NaN	NaN	1	12	3	174.5	66	42	110	80	54	41	140	94	103.5	97	98.9	25	15.7	2	2	1	2	1
257	22	1	2	2	2	1	372	37	2	2	1	1	0	0	0	NaN	NaN	NaN	NaN	NaN	NaN	NaN	NaN	NaN	NaN	NaN	NaN	4	10	3	161	64	37	110	70	56.8	39	134	98.7	99.3	99	94.3	25	19.4	2	1	1	2	1
258	18	1	2	2	2	1	395	39	5	2	1	1	0	0	0	NaN	NaN	NaN	NaN	NaN	NaN	NaN	NaN	NaN	NaN	NaN	NaN	3	12	3	153.5	64	42	100	70	57.5	37	125.7	98	95.7	95.5	84.3	22.5	20.7	2	2	1	2	1
259	30	1	2	2	2	1	410	41	0	2	1	1	0	0	0	NaN	NaN	NaN	NaN	NaN	NaN	NaN	NaN	NaN	NaN	NaN	NaN	3	9	3	155	80	42	120	80	55.5	41	127.7	107.3	92	114	88	25	21.5	2	2	1	2	1
260	27	1	2	2	2	1	381	38	1	1	1	1	0	0	0	NaN	NaN	NaN	NaN	NaN	NaN	NaN	NaN	NaN	NaN	NaN	NaN	4	9	3	157	60	42	100	70	56.8	36	130	91	94.5	91.5	92.5	22.6	18.4	2	2	1	2	1
261	23	1	2	2	2	1	393	39	3	2	1	1	0	0	0	NaN	NaN	NaN	NaN	NaN	NaN	NaN	NaN	NaN	NaN	NaN	NaN	1	8	3	153.5	60	42	110	80	54	37	130	107	96	102	87.5	23.1	21.6	2	2	1	2	1
262	31	1	2	2	2	1	385	38	5	2	1	1	0	0	0	NaN	NaN	NaN	NaN	NaN	NaN	NaN	NaN	NaN	NaN	NaN	NaN	3	10	3	159.7	75	42	120	80	56.7	39	131	136	98	106	91	24.7	23.4	2	2	1	2	1
264	28	1	2	2	2	1	384	38	4	2	1	1	0	0	0	NaN	NaN	NaN	NaN	NaN	NaN	NaN	NaN	NaN	NaN	NaN	NaN	3	5	3	162	63	42	100	60	58.3	40	130	97.5	96.7	92.5	93.5	25.5	19	2	2	1	2	1
265	30	1	2	2	2	1	370	37	0	1	1	1	1	0	1	2	NaN	NaN	NaN	NaN	NaN	NaN	NaN	1	24	3.3	2	2	6	1	152.5	91	42	100	70	57	37.5	127.8	110.3	94.3	117	87.4	23.9	24.7	2	1	1	1	1
266	35	1	2	2	2	2	381	38	1	1	1	1	0	0	0	NaN	NaN	NaN	NaN	NaN	NaN	NaN	NaN	NaN	NaN	NaN	NaN	3	8	3	158	65	42	70	60	56	39	131	100.5	98	98	89	24	19.7	2	2	1	2	1
267	24	1	2	2	2	1	383	38	3	2	1	1	0	0	0	NaN	NaN	NaN	NaN	NaN	NaN	NaN	NaN	NaN	NaN	NaN	NaN	3	10	3	156	60	42	90	60	55	37.5	126	95.5	96	92.5	90	24	19.6	2	2	1	2	1
268	25	1	2	2	2	1	390	39	0	1	1	1	0	0	0	NaN	NaN	NaN	NaN	NaN	NaN	NaN	NaN	NaN	NaN	NaN	NaN	3	7	3	160	58	42	140	80	59	41	130	105	99	90.5	92	23.9	20	2	2	1	2	1
269	18	1	2	2	2	1	390	39	0	1	1	1	0	0	0	NaN	NaN	NaN	NaN	NaN	NaN	NaN	NaN	NaN	NaN	NaN	NaN	3	5	3	168	73	42	100	90	57.5	40	130	104	104	105	98	24.2	21.5	2	2	1	2	1
270	23	1	2	2	2	1	406	40	6	2	1	1	0	0	0	NaN	NaN	NaN	NaN	NaN	NaN	NaN	NaN	NaN	NaN	NaN	NaN	4	11	3	162	76	42	100	70	54.7	41	134.7	105.6	101	105	93	25	21.2	2	2	1	2	1
271	24	1	2	2	2	1	405	40	5	1	1	1	0	0	0	NaN	NaN	NaN	NaN	NaN	NaN	NaN	NaN	NaN	NaN	NaN	NaN	1	9	3	161	72	42	100	60	54	40	139	106.5	102	105	95	23.3	20.8	2	3	1	2	1
272	26	1	2	2	2	1	375	37	5	2	1	1	0	0	0	NaN	NaN	NaN	NaN	NaN	NaN	NaN	NaN	NaN	NaN	NaN	NaN	2	7	3	150	64	42	150	100	57	36	126	101	87.6	97	86	23	20.7	2	2	1	2	1
274	23	1	2	2	2	1	392	39	2	1	1	1	0	0	0	NaN	NaN	NaN	NaN	NaN	NaN	NaN	NaN	NaN	NaN	NaN	NaN	3	9	3	157	61	42	160	50	52	37.5	127	115	95	94.3	80.5	23.3	19.3	2	2	1	2	1
275	26	1	2	2	2	1	420	42	0	2	1	1	0	0	0	NaN	NaN	NaN	NaN	NaN	NaN	NaN	NaN	NaN	NaN	NaN	NaN	3	7	3	150	56.6	42	120	80	56	35.6	121	103.8	87.5	80.3	80.2	22.8	19.2	2	3	2	1	1
276	26	1	2	2	2	1	381	38	1	2	1	1	0	0	0	NaN	NaN	NaN	NaN	NaN	NaN	NaN	NaN	NaN	NaN	NaN	NaN	4	8	3	165.5	65	42	120	60	57	42	137	99	100	94.5	95.5	24.8	19.6	2	1	1	2	1
277	23	1	2	2	2	1	406	40	6	1	1	1	0	0	0	NaN	NaN	NaN	NaN	NaN	NaN	NaN	NaN	NaN	NaN	NaN	NaN	3	9	3	150	48	42	100	60	55.7	35	123	85.5	92	88.8	84.7	22.9	16.4	2	1	1	2	1
278	22	1	2	2	2	1	370	37	0	2	1	1	0	0	0	NaN	NaN	NaN	NaN	NaN	NaN	NaN	NaN	NaN	NaN	NaN	NaN	3	11	3	155	66	42	120	60	53.7	39	135	94.5	97	98	95.7	21	19.5	2	2	1	2	1
279	28	1	2	2	2	1	390	39	0	1	1	1	0	0	0	NaN	NaN	NaN	NaN	NaN	NaN	NaN	NaN	NaN	NaN	NaN	NaN	2	9	3	163.7	70	42	130	80	54.5	37	136.7	101	101	101.7	94	23.8	22	2	2	1	2	1
280	27	1	2	2	2	1	380	38	0	1	1	1	0	0	0	NaN	NaN	NaN	NaN	NaN	NaN	NaN	NaN	NaN	NaN	NaN	NaN	4	8	3	165.5	70	42	100	70	55	41	140	96.5	105.7	100.7	96	26.3	19.6	2	2	1	2	1
281	29	1	2	2	2	1	384	38	4	1	1	1	1	1	1	1	NaN	NaN	NaN	NaN	NaN	NaN	NaN	NaN	21	3	2	6	4	2	166.7	73	42	110	70	58.3	39	138.2	103	104	103	97	25	21.8	2	2	1	2	1
282	29	1	2	2	2	1	400	40	0	2	1	1	0	0	0	NaN	NaN	NaN	NaN	NaN	NaN	NaN	NaN	NaN	NaN	NaN	NaN	3	10	3	158	74	42	90	60	56.7	39	139	109	97.8	101.7	89.5	23	20.8	2	1	1	2	1
283	27	1	2	2	2	1	372	37	2	2	1	1	0	0	0	NaN	NaN	NaN	NaN	NaN	NaN	NaN	NaN	NaN	NaN	NaN	NaN	3	8	3	167.3	78	42	110	70	57.2	39.5	138.5	109.7	105.5	104.5	96.8	26	21.5	2	1	1	2	1
284	25	1	2	2	2	1	370	37	0	1	1	1	0	0	0	NaN	NaN	NaN	NaN	NaN	NaN	NaN	NaN	NaN	NaN	NaN	NaN	4	10	3	153	60	42	120	80	54	39	126.3	86.5	94	88.4	86.7	23.4	19.7	2	3	1	2	1
285	24	1	2	2	2	1	395	39	5	2	1	1	0	0	0	NaN	NaN	NaN	NaN	NaN	NaN	NaN	NaN	NaN	NaN	NaN	NaN	2	6	3	163	69	42	110	80	58.4	38	136.3	98	103	96	97.5	24	20.6	2	2	1	2	1
286	26	1	2	2	2	1	395	39	5	1	1	1	0	0	0	NaN	NaN	NaN	NaN	NaN	NaN	NaN	NaN	NaN	NaN	NaN	NaN	1	6	3	160	68	42	110	70	55	39	136.5	102	100.3	101.7	94	24.6	19	NaN	NaN	NaN	NaN	NaN
287	32	1	2	2	2	1	393	39	3	1	1	1	0	0	0	NaN	NaN	NaN	NaN	NaN	NaN	NaN	NaN	NaN	NaN	NaN	NaN	4	11	3	171	89	42	100	60	61	49	138	111	104.5	110	93	26.3	23.8	2	2	1	2	1
288	25	1	2	2	2	1	370	37	0	2	1	1	1	0	1	2	NaN	NaN	NaN	NaN	NaN	NaN	NaN	1	72	NaN	NaN	5	7	1	144	50	42	110	70	53	29	121	97	86.4	90.3	83	21.8	18.4	1	3	2	1	2
289	26	1	2	2	2	1	375	37	5	1	1	1	0	0	0	NaN	NaN	NaN	NaN	NaN	NaN	NaN	NaN	NaN	NaN	NaN	NaN	1	10	3	166.5	71	42	110	70	57	42	141.8	101	105	98	95	27	20	2	2	1	2	1
290	20	1	2	2	2	1	371	37	1	1	1	1	0	0	0	NaN	NaN	NaN	NaN	NaN	NaN	NaN	NaN	NaN	NaN	NaN	NaN	5	9	3	155.3	77	42	100	80	53	36	102	109	100	108.4	94.4	24.7	22.3	2	1	1	2	1
291	32	1	2	2	2	1	374	37	4	1	1	1	0	0	0	NaN	NaN	NaN	NaN	NaN	NaN	NaN	NaN	NaN	NaN	NaN	NaN	5	11	3	168.5	83	42	120	80	54.5	40	130	102	100.5	104	87.4	25.8	24	2	2	1	2	1
292	25	1	2	2	2	1	374	37	4	1	1	1	1	0	1	1	NaN	NaN	NaN	NaN	NaN	NaN	NaN	NaN	NaN	NaN	NaN	4	6	2	159	62.5	42	110	70	57.8	39	128	101	93	89.7	91	24.5	20	2	2	1	2	1
293	20	1	2	2	2	1	380	38	0	1	1	1	0	0	0	NaN	NaN	NaN	NaN	NaN	NaN	NaN	NaN	NaN	NaN	NaN	NaN	4	8	3	158.8	57	42	120	80	54	37	130	92.4	95	91.2	88.4	23.5	19.4	2	2	1	2	1
294	24	1	2	2	2	1	402	40	2	2	1	1	0	0	0	NaN	NaN	NaN	NaN	NaN	NaN	NaN	NaN	NaN	NaN	NaN	NaN	2	9	3	155	57	42	90	60	52.3	37.8	126.7	94.5	99.2	85.5	90	24.4	19.1	2	3	1	2	1
295	30	1	2	2	2	2	381	38	1	1	1	1	2	0	2	2	2	NaN	NaN	NaN	NaN	NaN	NaN	1	12	2.8	2	4	9	1	157	87.5	42	110	70	56.5	38.2	133.5	102.4	98	113	88	23.9	25	2	3	2	1	1
296	21	1	2	2	2	1	384	38	4	2	1	1	0	0	0	NaN	NaN	NaN	NaN	NaN	NaN	NaN	NaN	NaN	NaN	NaN	NaN	2	11	3	157.8	71	42	100	70	58.2	38	126.6	101.5	95	96.7	83.5	24.3	20.1	2	2	1	2	1
297	25	1	2	2	2	1	386	38	6	1	1	1	0	0	0	NaN	NaN	NaN	NaN	NaN	NaN	NaN	NaN	NaN	NaN	NaN	NaN	1	9	3	152	60	42	80	60	54	43	127.2	105.6	101	95.6	93	23	20.5	2	3	1	2	1
298	28	1	2	2	2	1	373	37	3	2	1	1	1	0	1	2	NaN	NaN	NaN	NaN	NaN	NaN	NaN	1	14	3.5	2	3	7	1	159.5	63	42	100	70	51	37	133.5	97.8	98.7	95	94.5	25.3	18.1	2	2	1	2	1
300	28	1	2	2	2	1	404	40	4	1	1	1	1	2	1	2	NaN	NaN	NaN	NaN	NaN	NaN	NaN	1	72	3.5	2	3	10	1	151.5	50	42	100	70	53	34	128	92.5	95	88.5	89.3	22	18.3	1	3	2	1	1
301	33	1	2	2	2	1	370	37	0	2	1	1	3	0	3	2	2	NaN	NaN	NaN	NaN	NaN	NaN	1	48	3.5	2	5	6	1	150	69	42	110	70	54	35	128	104.7	97.5	96.7	87.5	22.3	21.6	2	3	1	1	1
302	34	1	2	2	2	1	386	38	6	1	1	1	1	0	1	2	NaN	NaN	NaN	NaN	NaN	NaN	NaN	1	11	3.8	2	5	9	1	146.7	63.5	42	100	70	54	37	127.8	100.5	95	98	85	23	20	2	2	1	2	1
303	27	1	2	2	2	1	370	37	0	1	1	1	1	0	1	2	NaN	NaN	NaN	NaN	NaN	NaN	NaN	1	24	3.1	2	1	12	1	150	61	42	140	100	54.5	39	122.7	97.6	93.5	97.2	90	22.5	21.5	2	1	1	2	1
304	26	1	2	2	2	1	390	39	0	1	1	1	1	0	1	2	NaN	NaN	NaN	NaN	NaN	NaN	NaN	1	24	3.3	2	3	9	1	160	63	42	90	60	57	36	163	101	96	90	87	22.5	17.5	2	2	1	1	2
190	31	1	2	2	2	1	383	38	3	1	1	1	1	0	1	2	NaN	NaN	NaN	NaN	NaN	NaN	NaN	1	8	3	2	2	10	1	155	70	42	130	80	57.8	39	130	104.6	93.4	98.8	89.5	23.5	19	2	2	1	2	1
213	34	1	2	2	2	1	414	41	4	1	1	1	0	0	0	NaN	NaN	NaN	NaN	NaN	NaN	NaN	NaN	NaN	NaN	NaN	NaN	2	8	2	157	82	42	130	80	55.5	37.3	134.3	111.5	92.3	101.3	92	22.9	22.2	2	3	1	2	1
263	25	1	2	2	2	1	371	37	1	2	1	1	0	0	0	NaN	NaN	NaN	NaN	NaN	NaN	NaN	NaN	NaN	NaN	NaN	NaN	2	8	3	152	50	42	110	70	52	35	126.7	89	91	87.3	85.5	22.3	17.8	2	1	1	2	1
273	23	1	2	2	2	1	381	38	1	2	1	1	0	0	0	NaN	NaN	NaN	NaN	NaN	NaN	NaN	NaN	NaN	NaN	NaN	NaN	2	7	3	158	58	42	100	70	58.3	36	130	90.3	94	91	90	23.4	19	2	2	1	2	1
299	24	1	2	2	2	1	370	37	0	2	1	1	1	0	1	2	NaN	NaN	NaN	NaN	NaN	NaN	NaN	1	72	NaN	NaN	3	8	1	154.7	73.5	42	100	70	56	40	124.5	102.3	91.5	104.5	84	23.2	22	2	2	1	2	1
[truncated: 93 more columns]
